# Supplementary material for: Possibilities of Implementing Hospital-Based Health Technology Assessment (HB-HTA) at the Level of Voivodeship Offices in Poland
Source: Int J Environ Res Public Health. 2022 Sep 7;19(18):11235. doi: 10.3390/ijerph191811235 (PMC9517551; doi:10.3390/ijerph191811235)
Supplement: Supplementary file 1 [file ijerph-19-11235-s001.zip]

Archive with 1 entries (1 files):
- ijerph-1815156-supplementary.pdf
